# Supplementary material for: Tablet Splitting in Elderly Patients with Dementia: The Case of Quetiapine
Source: Pharmaceutics. 2021 Sep 20;13(9):1523. doi: 10.3390/pharmaceutics13091523 (PMC8469994; doi:10.3390/pharmaceutics13091523)
Supplement: Supplementary file 1 [file pharmaceutics-13-01523-s001.zip]

Archive with 1 entries (1 files):
- pharmaceutics-1323136-supplementary.pdf
